# Supplementary material for: Domestication Reduces Plant Immune Receptor Gene Repertoires Across Lineages
Source: Genome Biol Evol. 2025 Jul 22;17(8):evaf147. doi: 10.1093/gbe/evaf147 (PMC12342797; doi:10.1093/gbe/evaf147)
Supplement: evaf147_Supplementary_Data [file evaf147_supplementary_data.xlsx]

## Sheet: Table_S1
Supplementary Table S1 | Genome statistics and references for all plant species used in the study. The
BUSCO paper column refers to the BUSCO score reported in the original publication of the genome in the
following format. Busco completeness % (ANN=Annotation or ASM=Assembly:Busco dataset used).
Family	Common name	Crop species name	Genome reference	Gene number paper	BUSCO paper	BUSCO Assembly	Helixer gene number	Helixer BUSCO	Wild Relative	Genome reference	Gene number paper	BUSCO paper	BUSCO Assembly	Helixer gene number	Helixer BUSCO	Outgroup	Genome reference	Gene number paper	BUSCO paper	BUSCO Assembly	Helixer gene number	Helixer BUSCO	Phylogenetic Reference
Brassicaceae	Broccoli	Brassica oleracea var. italica	https://doi.org/10.1038/s41588-024-01655-4	60987	98.8% (ANN:embryophyta)	0.995	56434	0.991	Brassica oleracea	https://doi.org/10.1038/s41588-024-01655-4	61867	99.3% (ANN:embryophyta)	0.995	57044	0.993	Brassica tournefortii	https://doi.org/10.1111/pce.14662	34193	98% (ASM:eudicot)	0.992	41739	0.985	https://doi.org/10.1111/pce.14662
Brassicaceae	Yellow sarson	Brassica rapa var. yellow sarson (Z1)	https://doi.org/10.3390/biology10080732	46721	96.6% (ANN:embryophyta)	0.993	51013	0.99
Cucurbitaceae	Watermelon	Citrullus lanatus subsp. vulgaris	https://doi.org/10.1016/j.molp.2022.06.010	24205	99.1% (ASM:embryophyta)	0.99	20540	0.959	Citrullus lanatus subsp. cordophanus	https://doi.org/10.1073/pnas.2101486118	23043	97.2% (ASM:N/A)	0.989	20910	0.951	Citrullus mucosospermus	https://doi.org/10.1038/s41588-024-01823-6	25232	99% (ASM:embryophyta)	0.989	20609	0.957	https://doi.org/10.1038/s41588-024-01823-6
Juglandaceae	Black Walnut	Juglans nigra	https://doi.org/10.1093/hr/uhad015	29506	99% (ASM:embryophyta)	0.987	31500	0.956	Juglans cinerea	https://doi.org/10.1093/g3journal/jkad189	38377	97.2% (ANN:embryophyta)	0.99	31432	0.969	Juglans californica	https://doi.org/10.1093/jhered/esad036	N/A	98.9% (ASM:embryophyta)	0.989	31263	0.971	https://doi.org/10.1186/s12862-021-01917-3 // https://doi.org/10.1093/molbev/msz112
Poaceae	Sorghum	Sorghum bicolor	https://doi.org/10.1016/j.xplc.2024.100933	27322	99.5% (ANN:embryophyta)	0.983	31304	0.978	Sorghum bicolor subsp. verticilliflorum	https://doi.org/10.1038/s41477-021-00925-x	37512	93% (ANN:eukaryota)	0.981	31801	0.976	Coix aquatica	https://doi.org/10.1016/j.molp.2019.11.008	39629	95.7% (ASM:land-plant)	0.978	35123	0.974	https://doi.org/10.1111/jse.12691
Poaceae	Foxtail millet	Setaria italica	https://doi.org/10.1016/j.molp.2023.12.017	43310	99.5% (ANN:embryophyta)	0.984	35900	0.983	Setaria viridis	https://doi.org/10.1038/s41587-020-0681-2	38334	99% (ANN:embryophyta)	0.984	35704	0.988	Panicum hallii	https://doi.org/10.1038/s41467-018-07669-x	31528	99.1% (ASM:poales)	0.982	31994	0.983	https://doi.org/10.1016/j.molp.2022.01.015
Poaceae	Rice	Oryza sativa	https://doi.org/10.1016/j.molp.2023.08.003	39387	97.4% (ASM:poales)	0.987	38055	0.99	Oryza rufipogon	https://doi.org/10.1038/s41467-023-37004-y	47441	97.9% (ASM:)	0.985	41967	0.982	Oryza barthii	https://doi.org/10.1038/s41588-018-0040-0	34575	97.1% (ASM:N/A)	0.987	37113	0.987	https://doi.org/10.1038/s41422-022-00685-z
Poaceae	Maize	Zea mays subsp. mays (B73)	https://www.ncbi.nlm.nih.gov/datasets/genome/GCF 902167145.1/	49897	97.9% (ASM:poales)	0.98	41921	0.966	Zea mays subsp. parviglumis	https://doi.org/10.1038/s41586-022-05441-2	58092	96.7% (ASM:)	0.98	46218	0.967	Zea mays subsp. mexicana	https://doi.org/10.1101/2025.01.22.633974	35698	N/A	0.982	39779	0.968	https://doi.org/10.1038/s41588-022-01186-w
Poaceae	Barley	Hordeum vulgare subsp. vulgare	https://doi.org/10.1038/s41586-024-08187-1	49888	97.4% (ASM:N/A)	0.984	49046	0.974	Hordeum vulgare subsp. spontaneum	https://doi.org/10.1038/s41597-023-02434-2	60149	96.3% (ASM:embryophyta)	0.974	54365	0.962	Hordeum marinum	https://doi.org/10.1016/j.xplc.2022.100333	41045	98.4% (ASM:embryophyta)	0.983	41011	0.978	https://doi.org/10.1016/j.xplc.2022.100333
Polygonaceae	Buckwheat	Fagopyrum esculentum	https://doi.org/10.1038/s41477-023-01474-1	30608	88.3% (ANN:embryophyta)	0.97	36119	0.957	Fagopyrum homotropicum	https://doi.org/10.1038/s41477-023-01474-1	31961	87.4% (ANN:embryophyta)	0.969	38796	0.962	Fallopia multiflora	https://doi.org/10.1038/s41597-024-03943-4	84768	97.3% (ASM:embryophta)	0.973	38603	0.976	https://doi.org/10.3389/fpls.2022.893201
Rosaceae	Peach	Prunus persica	https://doi.org/10.1038/s41438-021-00648-2	27826	95.3% (ANN:embryophyta)	0.981	27894	0.968	Prunus davidiana	https://doi.org/10.1186/s12915-022-01342-y	27236	99% (ASM:embryophyta)	0.988	29085	0.985	Prunus mira	https://doi.org/10.1038/s41438-021-00648-2	25953	97.4% (ANN:embryophyta)	0.979	28070	0.967	https://doi.org/10.1016/j.ympev.2021.107118
Rutaceae	Mandarin	Citrus reticulata	https://www.ncbi.nlm.nih.gov/datasets/genome/GCA 036169575.1/	N/A	N/A	0.984	27312	0.984	Citrus linwuensis	https://doi.org/10.1038/s41588-023-01516-6	31413	N/A	0.98	30306	0.981	Citrus ichangensis	https://doi.org/10.1038/s41588-023-01516-6	29451	98.4% (ASM:embryophyta)	0.981	30458	0.982	https://doi.org/10.1038/s41588-023-01516-6
Solanaceae	Tomato	Solanum lycopersicum	https://doi.org/10.1111/tpj.15690	N/A	98.4% (ASM:solanales)	0.985	46207	0.979	Solanum galapagense	https://doi.org/10.1038/s41588-023-01340-y	32773	96.7% (ASM;embryophyta)	0.984	31866	0.975	Solanum pimpinellifolium	https://doi.org/10.1038/s41597-024-03442-6	41449	98.3% (ASM:solanales)	0.983	34328	0.979	https://doi.org/10.1038/s41588-023-01340-y
Solanaceae	Potato	Solanum tuberosum	https://doi.org/10.1038/s41586-022-04822-x	N/A	97.2% (ANN:solanales)	0.967	38290	0.956	Solanum candolleanum	https://doi.org/10.1038/s41586-022-04822-x	N/A	95.8% (ANN:solanceae)	0.985	37071	0.963	Solanum buesii	https://doi.org/10.1038/s41586-022-04822-x	39447	96.1% (ANN:N/A)	0.979	43019	0.984	https://doi.org/10.1038/s41586-022-04822-x
Vitaceae	Grapevine	Vitis Vinifera subsp. vinifera	https://doi.org/10.1093/hr/uhad061	29591	98.8% (ASM:eudicots)	0.983	27790	0.962	Vitis vinifera subsp. sylvestris	https://doi.org/10.1038/s41467-020-16700-z	41062	96.7% (ASM:embryophyta)	0.988	38652	0.967	Vitis labrusca	https://doi.org/10.3389/fpls.2023.1234130	35915	93.1% (ANN:N/A)	0.984	30779	0.953	https://doi.org/10.1186/1471-2148-13-141

## Sheet: Table_S2
Supplementary Table S2 | Total immune receptor gene counts of each plant species used in the study.
	Crop species	IRG Count	Wild Relative	IRG Count	Outgroup	IRG Count
Broccoli	Brassica oleracea var. italica	1285	Brassica oleracea	1327	Brassica tournefortii	995
Yellow sarson	Brassica oleracea var. yellow sarson	1085
Watermelon	Citrullus lanatus subsp. vulgaris	449	Citrullus lanatus subsp. cordophanus	458	Citrullus mucosospermus	454
Walnut	Juglans nigra	1045	Juglans cinerea	1071	Juglans californica	1090
Sorghum	Sorghum bicolor	935	Sorghum bicolor subsp. verticilliflorum	965	Coix aquatica	1050
Foxtail millet	Setaria italica	1172	Setaria viridis	1134	Panicum hallii	965
Rice	Oryza sativa	1341	Oryza rufipogon	1547	Oryza barthii	1359
Maize	Zea mays subsp mays	764	Zea mays subsp. parviglumis	786	Zea mays subsp. mexicana	757
Buckwheat	Fagopyrum esculentum	864	Fagopyrum homotropicum	826	Fallopia multiflora	895
Peach	Prunus persica	1197	Prunus davidiana	1206	Prunus mira	1194
Mandarin	Citrus reticulata	1694	Citrus linwuensis	1959	Citrus ichangensis	2150
Tomatoes	Solanum lycopersicum	797	Solanum galapagense	797	Solanum pimpinellifolium	815
Grapes	Vitis vinifera subsp. vinifera	1567	Vitis vinifera subsp. sylvestris	2311	Vitis lambrusca	2064
Barley	Hordeum vulgare subsp. vulgare	1340	Hordeum vulgare subsp. spontaneum	1582	Hordeum marinum	1369
Potatoes	Solanum tuberosum	1796	Solanum candolleanum	1576	Solanum buesii	1761

## Sheet: Table_S3
Supplementary Table S3 | Counts of individual immune receptor gene classififcations for each plant species in the study.
Species	CN	CNL	CTNL	LECRK	LYK	LYP	N	NL	RLK	RLP	RPW8-X	TIR-X	TN	TNL
Brassica oleracea var. italica	34	34	11	112	7	14	83	68	336	339	20	70	39	118
Brassica oleracea	26	35	16	112	8	12	79	67	333	357	21	79	47	135
Brassica tournefortii	17	20	8	94	6	9	61	36	308	275	11	53	28	69
Brassica rapa var. yellow sarson	18	38	6	106	7	12	65	41	312	297	18	38	30	97
Citrullus lanatus subsp. vulgaris	9	13	4	53	10	10	47	7	186	95	3	0	0	12
Citrullus.lanatus subsp. cordophanus	10	12	4	54	10	11	50	7	185	98	3	1	0	13
Citrullus mucosospermus	11	12	4	55	10	10	49	6	185	94	3	2	1	12
Juglans nigra	24	51	7	132	14	17	58	48	337	221	7	23	15	91
Juglans cinerea	23	64	4	137	13	19	55	59	337	194	9	27	14	116
Juglans californica	19	49	2	140	14	15	55	50	347	225	12	28	27	107
Sorghum bicolor	64	92	0	124	10	14	89	102	270	167	1	2	0	0
Sorghum bicolor subsp. verticilliflorum	64	94	0	128	10	13	102	105	275	172	1	1	0	0
Coix aquatica	67	107	0	142	9	10	106	108	304	194	1	2	0	0
Setaria itallica	80	135	0	141	10	14	115	120	309	244	1	3	0	0
Setaria viridis	75	109	0	140	9	14	133	103	318	227	1	5	0	0
Panicum hallii	47	92	0	131	8	12	109	90	277	196	1	2	0	0
Oryza sativa	113	170	0	175	12	16	126	145	340	241	1	2	0	0
Oryza rufipogon	151	187	0	189	16	13	168	142	383	294	1	3	0	0
Oryza barthii	115	150	0	168	10	13	154	141	354	249	1	4	0	0
Zea Mays subsp. mays	26	49	0	103	11	32	79	32	264	163	2	3	0	0
Zea mays subsp. parviglumis	33	70	0	100	11	25	75	37	268	162	2	4	0	0
Zea mays subsp. mexicana	31	52	0	97	12	29	62	34	265	170	2	3	0	0
Fagopyrum esculentum	24	61	0	73	12	8	67	69	339	205	3	1	0	2
Fagopyrum homotropicum	22	81	0	70	13	8	65	79	275	206	3	2	0	2
Fallopia multiflora	33	69	0	78	10	15	91	100	256	237	3	2	1	0
Prunus persica	25	124	13	108	14	13	71	89	279	303	15	16	27	100
Prunus davidiana	17	118	21	127	13	13	59	73	283	297	19	11	25	130
Prunus mira	30	88	21	130	14	11	70	87	282	303	17	24	24	93
Citrus reticulata	103	269	8	123	16	17	101	121	382	431	5	25	16	77
Citrus linwuensis	117	338	11	116	19	15	117	144	410	489	7	36	21	119
Citrus ichangensis	103	291	17	138	15	12	158	182	409	505	7	61	59	193
Solanum lycopersicum	44	48	0	79	14	13	113	44	237	170	3	5	3	24
Solanum galapagense	39	53	0	80	13	12	109	44	230	185	3	5	1	23
Solanum pimpinellifolium	42	55	0	83	14	14	114	48	237	175	3	7	1	22
Vitis vinifera subsp. vinifera	55	241	17	158	16	12	91	137	301	378	8	36	17	100
Vitis vinifera subsp. sylvestris	117	350	20	227	18	17	138	201	407	585	16	55	24	136
Vitis labrusca	89	289	39	186	16	13	128	190	331	507	10	67	35	164
Hordeum vulgare subsp. vulgare	98	153	0	182	9	0	193	141	300	256	1	7	0	0
Hordeum vulgare subsp. spontaneum	128	158	0	204	11	27	210	157	367	313	1	6	0	0
Hordeum marinum	104	113	0	195	11	12	182	143	333	273	1	2	0	0
Solanum tuberosum	98	162	11	122	17	16	268	175	377	417	5	34	24	70
Solanum candolleanum	114	137	7	112	16	18	236	131	330	334	5	37	15	84
Solanum buesii	126	156	4	119	15	17	272	183	351	379	4	29	26	80

## Sheet: Table_S4
Supplementary Table S4 | Stats tests inferring significantly different immune receptor gene repertoires between
crops and their respective wild relatives. W in test column refers to One sample Wilcoxon signed-rank test with
its corresponding test value being V. T in test column referes to One sample t-test with its coressponding test
value being t.
		PRR			NLR			NLR + PRR
Species	Test	test value	Pvalue	BH Correction	test value	Pvalue	BH Correction	Test value	Pvalue	BH Correction
Broccoli	W	5	1	1	32.5	0.258294	0.387441	61	0.292881	0.439321
Yellow sarson	W	10	0.100348	0.341273	43.5	0.015067	0.0753352	88.5	0.00296786	0.0222589
Watermelon	W	8	0.344704	0.738652	12.5	0.203092	0.387441	37	0.0804132	0.151149
Walnut	W	5	1	1	33	0.235314	0.387441	59	0.362727	0.475469
Sorghum	T	2.01799	0.113758	0.341273	1.33647	0.238984	0.387441	2.20564	0.0519424	0.129856
Foxtail millet	T	0.476731	0.658429	0.897858	0.74179	0.491566	0.551036	0.917703	0.380375	0.475469
Rice	T	2.02034	0.113452	0.341273	1.93781	0.110381	0.331141	2.91883	0.0153311	0.0459934
Maize	W	7	0.583882	0.875824	13	0.17753	0.387441	28.5	0.513559	0.592569
Buckwheat	W	7	0.580712	0.875824	10	0.587937	0.587937	24	0.905281	0.905281
Peach	W	6	0.855132	1	28.5	0.514301	0.551036	40.5	0.752933	0.806714
Mandarin	W	11	0.4375	0.820312	45	0.00390625	0.0292969	97.5	0.00519109	0.0259554
Tomatoes	W	7	1	1	10.5	0.498225	0.551036	38.5	0.227272	0.378787
Grapes	W	15	0.0625	0.341273	45	0.00390625	0.0292969	105	0.00012207	0.00183105
Barley	T	2.94232	0.0422913	0.341273	2.27492	0.0719946	0.26998	3.23034	0.00901569	0.0301696
Potatoes	W	13	0.1875	0.46875	26	0.293621	0.400393	71	0.0806128	0.151149

## Sheet: Table_S5
Supplementary Table S5 | Genome wide and immune receptor gene orthogroup loss between crops and their
respective wild relatives.
Type	Species	Orthogroup total loss	Orthogroup total loss %	IRG orthogroup total loss	IRG orthogroup total loss %	Difference in loss % (IRG vs GW)	Difference in IRG loss % (crop vs wild)
Crop	Vitis Vinifera subsp. vinifera	470	2.15192	35	5.33537	3.18345	#NAME?
Wild relative	Vitis vinifera subsp. sylvestris	286	1.30946	20	3.04878	1.73932
Crop	Citrus reticulata	778	3.42535	33	4.92537	1.50002	#NAME?
Wild relative	Citrus linwuensis	562	2.47435	25	3.73134	1.25699
Crop	Brassica rapa var. yellow sarson (Z1)	1260	3.47127	40	6.08828	2.61701	#NAME?
Wild relative	Brassica oleracea	801	2.20673	18	2.73973	0.532993
Crop	Brassica oleracea var. italica	539	1.4846	9	1.37405	-0.110557	#NAME?
Wild relative	Brassica oleracea	544	1.49838	8	1.22137	-0.277001
Crop	Citrullus lanatus subsp. vulgaris	117	0.622109	2	0.5291	-0.0930083	#NAME?
Wild relative	Citrullus lanatus subsp. cordophanus	139	0.739086	1	0.26455	-0.474536
Crop	Fagopyrum esculentum	545	1.77565	12	2.21402	0.438373	#NAME?
Wild relative	Fagopyrum homotropicum	454	1.47917	3	0.553505	-0.92566
Crop	Juglans nigra	436	1.6204	13	2.14876	0.528364	#NAME?
Wild relative	Juglans cinerea	1043	3.87631	20	3.30579	-0.57053
Crop	Prunus persica	431	2.00353	10	1.89394	-0.109594	#NAME?
Wild relative	Prunus davidiana	388	1.80364	25	4.73485	2.9312
Crop	Solanum tuberosum	1136	3.7601	28	3.89972	0.139626	#NAME?
Wild relative	Solanum candolleanum	851	2.81676	42	5.84958	3.03282
Crop	Solanum lycopersicum	475	1.67354	4	0.705467	-0.96807	#NAME?
Wild relative	Solanum galapagense	601	2.11747	9	1.5873	-0.530163
Crop	Zea mays subsp. mays	1788	4.95923	16	2.32897	-2.63026	#NAME?
Wild relative	Zea mays subsp. parviglumis	1984	5.50286	25	3.63901	-1.86385
Crop	Oryza sativa	892	2.83418	20	2.23714	-0.597039	#NAME?
Wild relative	Oryza rufipogon	1224	3.88905	30	3.3557	-0.533343
Crop	Setaria italica	214	0.779826	7	1.04012	0.260293	#NAME?
Wild relative	Setaria viridis	226	0.823555	12	1.78306	0.959506
Crop	Hordeum vulgare subsp. vulgare	663	2.10343	45	4.73684	2.63342	#NAME?
Wild relative	Hordeum vulgare subsp. spontaneum	792	2.51269	27	2.84211	0.329415
Crop	Sorghum bicolor	267	0.912166	7	0.964187	0.0520217	#NAME?
Wild relative	Sorghum bicolor subsp. verticilliflorum	379	1.2948	14	1.92837	0.633578

## Sheet: Table_S6
Supplementary Table S6 | Stats tests of genome wide and immune receptor gene orthogroup loss between crops
and their respective wild relatives.
Boxplot results	test	df	test statistic	Pvalue
IRG vs genome wide subset	paired t-test	4	2.77	0.05033
IRG vs genome wide all species	paired t-test	14	1.1716	0.2609
Crop vs Wild relative subset	two sample t-test	4.6155	2.2555	0.07821
Crop vs Wild relative all species	two sample t-test	27.104	-0.017788	0.9859

## Sheet: Table_S7
Supplementary Table S7 | Input for PGLS models.
Species	Difference in IRG loss % (crop vs wild)	IRG Count	Min Crop Cycle	Life History	Divergence From Wild Relative (years)	Assembly Genome Size	% Genes duplicated in genome	Time Since Domestication	World Area Harvested (ha)	Log divergence from wild relative
Brassica oleracea var. italica	0.152672	1285	80	0	6602	0.554	92.97	2600	1369832	8.79528
Brassica rapa var. yellow sarson	3.34855	1085	100	0	2500000	0.443	93.24	6000	848447	14.7318
Citrullus lanatus subsp. vulgaris	0.26455	449	80	0	4000	0.369	78.99	4000	2916449	8.2943
Juglans nigra	-1.15703	1045	150	1	7000000	0.54	88.94	400	1247938	15.7614
Sorghum bicolor	-0.96419	935	90	0	6000	0.724	83.42	6000	40762472	8.69968
Setaria italica	-0.74294	1172	60	0	8000	0.49	83.82	8000	29855214	8.98732
Oryza sativa	-1.11857	1341	80	0	9000	0.43	81.9	9000	165000000	9.10509
Zea mays subsp. mays	-1.31004	764	65	0	12000	2.2	91.2	9000	203000000	9.39274
Fagopyrum esculentum	1.66052	864	55	0	2900000	1.27	88.45	5500	2236492	14.8802
Prunus persica	-2.84091	1197	240	1	2500000	0.249	84.7	7500	1542648	14.7318
Citrus reticulata	1.19403	1694	60	1	4900000	0.303	83.77	4000	3343891	15.4047
Solanum lycopersicum	-0.88183	797	70	0	710000	0.833	90.86	7000	4917735	13.473
Solanum tuberosum	-1.94986	1796	90	0	10000	0.772	88.27	10000	17788408	9.21044
Vitis vinifera subsp. vinifera	2.28659	1567	160	1	11000	0.494	84.6	11000	6730179	9.30574
Hordeum vulgare subsp. vulgare	1.89474	1340	90	0	10000	4.2	88.11	10000	47147005	9.21044

## Sheet: Table_S8
Supplementary Table S8 | The results from the PGLS analysis
PGLS model	Explanatory variable	Intercept	Value	Std.Error	t-value	p-value	Vif
Bivariate	IRG Count	2.65127	-0.0022183	0.0013	-1.70605	0.1118	N/A
	Min Crop Cycle	-1.93581	0.0213558	0.021731	0.982748	0.3437
	Life History	0.265342	-0.957922	3.23464	-0.296145	0.7718
	Diveregence from wild relative	-4.99781	9e-07	2e-07	4.66153	0.0004
	Assembly genome size	0.0458885	0.00115305	1.20771	0.000954741	0.9993
	Gene duplication rates	-13.4089	0.155362	0.259436	0.598846	0.5596
	Time since domestication	-3.94027	0.000547	0.0001642	3.33062	0.0054
	World area harvested	0.368048	0	0	-0.418907	0.6821
Multivariate	IRG Count	-2.77659	-0.0017351	0.000722	-2.40247	0.0531	1.84806
	Min Crop Cycle		-0.0242217	0.013455	-1.80026	0.1219	2.60391
	Life History		-0.139082	1.74528	-0.079691	0.9391	5.43026
	Diveregence from wild relative		5e-07	0	2.35612	0.0566	4.0897
	Assembly genome size		0.192805	0.551463	0.349625	0.7386	1.507
	Gene duplication rates		0.0297123	0.137016	0.216853	0.8355	1.43485
	Time since domestication		0.0006155	0.000154	3.9854	0.0072	3.44762
	World area harvested		0	0	-2.14572	0.0756	1.45682

## Sheet: Table_S9
Supplementary Table S9 | The references for the PGLS input data
Species	Min Crop Cycle	Reference	Life history	Divergence from wild relative (years)	Reference	Time since domestication (Years)	Reference	World area harvested 2022 (ha)	Reference
Brassica oleracea var. italica	80	https://gaez.fao.org/pages/ecocrop	annual	6602	https://doi.org/10.1093/hr/uhac033	2600	https://doi.org/10.1007/s12231-010-9115-2	1369832	https://www.fao.org/faostat/en/#data/QCL
Brassica rapa var. yellow sarson	100		annual	2500000	https://doi.org/10.3732/ajb.1300312	6000	https://doi.org/10.1093/molbev/msab108	848447
Citrullus lanatus subsp. vulgaris	80		annual	4000	https://doi.org/10.1073/pnas.2101486118	4000	https://doi.org/10.1093/aob/mcv077	2916449
Sorghum bicolor	90		annual	6000	https://doi.org/10.1007%2Fs42994-022-00089-y	6000	https://doi.org/10.1007%2Fs42994-022-00089-y	40762472
Setaria italica	60		annual	8000	https://doi.org/10.1038%2Fs41598-022-07103-9	8000	https://doi.org/10.1038/s41598-021-92392-9	29855214
Oryza sativa	80		annual	9000	https://doi.org/10.1016/j.cub.2021.11.025	9000	https://doi.org/10.1016/j.cub.2021.11.025	165038826
Zea mays subsp. mays	65		annual	12000	https://doi.org/10.1038/s41588-022-01186-w	9000	https://doi.org/10.1111/nph.15350	203470007
Fagopyrum esculentum	55		annual	2900000	https://doi.org/10.1016/j.molp.2023.08.013	5500	https://doi.org/10.1007/s00334-017-0649-4	2236492
Prunus persica	240		perennial	2500000	https://doi.org/10.1038/s41438-021-00648-2	7500	https://doi.org/10.1371/journal.pone.0106595	1542648
Citrus reticulata	60		perennial	4900000	https://doi.org/10.1038/s41588-023-01516-6	4000	https://doi.org/10.1016/j.molp.2018.06.001	3343891
Solanum lycopersicum	70		annual	710000	https://doi.org/10.1038/s41588-023-01340-y	7000	https://doi.org/10.1093/molbev/msz297	4917735
Solanum tuberosum	90		annual	10000	https://doi.org/10.1073/pnas.0507400102	10000	https://doi.org/10.1073/pnas.0507400102	17788408
Vitis vinifera subsp. vinifera	160		perennial	11000	https://doi.org/10.1126/science.add8655	11000	https://doi.org/10.1126/science.add8655	6730179
Hordeum vulgare subsp. vulgare	90		annual	10000	https://doi.org/10.1093/oxfordjournals.molbev.a026330	10000	https://doi.org/10.1093/oxfordjournals.molbev.a026330	47147005
Juglans nigra	150		perennial	7000000	https://doi.org/10.1186%2Fs12862-021-01917-3	400	https://digitalcommons.unl.edu/usdafsfacpub/45/	1247938
